# Supplementary material for: Summary of high field diffusion MRI and microscopy data demonstrate microstructural aberration in chronic mild stress rat brain
Source: Data Brief. 2016 Jul 5;8:934–7. doi: 10.1016/j.dib.2016.06.061 (PMC4961219; doi:10.1016/j.dib.2016.06.061)
Supplement: Supplementary file 2 — Supplementary material [file mmc2.zip]

Archive with 1 entries (1 files):
- MR_Parameters.rar
